# Supplementary material for: Oxidative Stress and Down Syndrome: A Systematic Review
Source: Antioxidants (Basel). 2025 Jul 2;14(7):816. doi: 10.3390/antiox14070816 (PMC12291806; doi:10.3390/antiox14070816)
Supplement: Supplementary file 1 [file antioxidants-14-00816-s001.zip]

Archive with 1 entries (1 files):
- antioxidants-3582476-supplementary.pdf
